# Supplementary material for: Nanopore Assay Reveals Cell-Type-Dependent Gene Expression of Vesicular Stomatitis Indiana Virus and Differential Host Cell Response
Source: Pathogens. 2021 Sep 15;10(9):1196. doi: 10.3390/pathogens10091196 (PMC8468008; doi:10.3390/pathogens10091196)
Supplement: Supplementary file 1 [file pathogens-10-01196-s001.zip]

Archive with 3 entries (3 files):
- Additional File 3.xlsx
- Additional-File-1-Figures.pdf
- Additional-File-2-Table-S1.pdf
